# Supplementary material for: Transition to Metallic and Superconducting States Induced by Thermal or Electrical Deoxidation of the Dislocation Network in the Surface Region of SrTiO3
Source: Nanomaterials (Basel). 2024 Dec 4;14(23):1944. doi: 10.3390/nano14231944 (PMC11643870; doi:10.3390/nano14231944)
Supplement: Supplementary file 1 [file nanomaterials-14-01944-s001.zip]

Archive with 1 entries (1 files):
- nanomaterials-3332653-supplementary.pdf
